# Supplementary material for: A Novel Sesterterpenoid, Petrosaspongin and γ-Lactone Sesterterpenoids with Leishmanicidal Activity from Okinawan Marine Invertebrates
Source: Mar Drugs. 2024 Dec 30;23(1):16. doi: 10.3390/md23010016 (PMC11766837; doi:10.3390/md23010016)
Supplement: Supplementary file 1 [file marinedrugs-23-00016-s001.zip]

Archive with 1 entries (1 files):
- marinedrugs-3393391-supplementary.pdf
